# Supplementary material for: The Fidelity of Rheumatoid Arthritis Multivariate Diagnostic Biomarkers Using Discriminant Analysis and Binary Logistic Regression
Source: Biomolecules. 2023 Aug 25;13(9):1305. doi: 10.3390/biom13091305 (PMC10526504; doi:10.3390/biom13091305)
Supplement: Supplementary file 1 [file biomolecules-13-01305-s001.zip]

Archive with 3 entries (2 files):
- biomolecules-2535160-supplementary-conversion/
- biomolecules-2535160-supplementary-conversion/biomolecules-2535160-supplementary.docx
- biomolecules-2535160-supplementary-conversion/biomolecules-2535160-supplementary.xlsx
