# Supplementary material for: The Fidelity of Rheumatoid Arthritis Multivariate Diagnostic Biomarkers Using Discriminant Analysis and Binary Logistic Regression
Source: Biomolecules. 2023 Aug 25;13(9):1305. doi: 10.3390/biom13091305 (PMC10526504; doi:10.3390/biom13091305)
Supplement: Supplementary file 1 [file biomolecules-13-01305-s001.zip › biomolecules-2535160-supplementary-conversion/biomolecules-2535160-supplementary.xlsx]

## Sheet: Sheet1
patient no.	Age	Sex	Type	IL-1b	IL-1ra	Hu IL-2	IL-4	IL-5	IL-6	IL-7	IL-8	IL-9	IL-10	IL-12(p70)	IL-13	IL-15	IL-17	Eotaxin	FGF basic	G-CSF	GM-CSF	IFN-g	IP-10	MCP-1(MCAF)	MIP-1a	MIP-1b	PDGF-bb	RANTES	TNF-a	VEGF			Gender	AGE	disease duration	TJC	SJC	EGA	PGA	ESR	DAS28 ESR	DAS28 ESR	CCP	RF	Seropositivity	COMMORBIDITIES	MEDICATIONS	MTX	HCQ
74	45	F	P	5.14	390	5.46	3.89	40.4	5.82	10.95	7.33	12.24	29.26	16.27	10.84	0.03	49.98	54.8	61.01	38.19	23.72	162.39	406.86	42.81	5.56	34.61	253.56	12479.2	117.83	15.32		407436	F	47	3	0	0	0	x	14	2.16	low	88	POS.	2		MTX. 15 ORAL	1	0
77	23	F	P	4.37	494	3.46	2.61	41.83	10.34	15.47	15.91	78.21	24.19	20.37	25.59	0.03	36.12	39.66	41.46	52.98	23.49	97.84	209	43.62	2.92	32.29	43.31	2033.92	44.8	17.2		1016134	F	25	4	14	10	3	4	4	4.51	mod	34	NEG.	1		RETUXIMAB IV	0	0
81	61	F	P	4.71	265.74	0.005	4.03	42.07	3.98	11.2	7.13	28.66	5.64	8.16	4.9	0.03	52.15	71.58	63.07	33.99	26.25	159.59	66.01	37.07	4.68	22.95	475.52	12520.8	172.21	12.15		887560	F	61	9	0	0	0	0	19	2.06	remission	neg	neg	0	1	ETANERCEPT S/C	0	0
83	31	F	P	2.16	212.31	1.88	1.55	12.12	2.53	2	1.71	0.15	0.08	1.85	0.5	0.03	7.09	32.7	25.47	17.72	20.48	88.39	95.25	15.46	2.21	22.16	26.69	2470.51	52.77	1.48		889554	F	32	9	1	8	6	3	2	2.26	remission	219	POS.	2		SULFA 1 GRAM BD	0	0
84	37	M	P	3.01	196.36	0.005	2.64	33.94	39.6	2	4.74	0.15	0.07	1.63	0.5	0.03	24.26	58.96	45.37	34.37	46.99	91.56	3040.44	36.23	2.99	43.29	310.84	12703.8	99.9	5.09		1080380	M	39	4	3	6	4	0	25	3	mod	74.53	POS.	2		NO RECORD
85	43	F	P	8.8	801.38	5.25	5.3	54.86	7.71	6.55	9.43	14.31	4.68	15.95	3.3	0.03	93.62	67.35	78.78	46.56	53.76	226.74	187.11	58.82	5.77	45.52	1176.35	21279.1	111.84	24.76		407989	F	43	21	0	0	0	x	37	4.06	mod	NEG	POS.	1		MTX 20 ORAL,HCC 400 DAILY	1	1
92	39	F	P	7.63	439.12	5.14	6.13	47.39	10.69	23.09	14.63	23.48	19.89	17.08	8.53	4.15	101.24	69.59	88.95	57.88	29.24	282.31	228.69	62.96	7.85	45.57	1085.64	9525.58	144.16	23.33		468795	F	41	10	0	0	0	0	114	3.3	mod	NEG	NEG	0		OFF MEDICATIONS	0	0
95	28	F	P	4.58	276.47	0.005	4.63	32.64	5.48	8.12	6.74	20.17	7.93	9.91	2.63	0.03	90.13	38.78	64.09	33.6	14.18	178.94	160.41	30.27	6.1	43.43	3758.15	7200.97	112.59	11.01		831017	F	30	9	0	0	0	x	25	2.59	low	NA	POS.	1		MTX 12.5 ORAL	1	0
96	22	F	P	10.49	527.08	11.76	6.9	63.78	11.41	15.22	18.96	23.84	28.58	30.74	12.25	29.43	131.31	76.5	106.72	73.22	67.23	328.4	178.61	75.81	8.93	42.95	713.45	10160.7	218.82	50.23		no data
97	36	F	P	9.79	565.82	9.03	5.7	49.18	11.41	21.87	15.16	39.89	29.95	30.92	9.98	5	104.43	63.57	100.73	61.26	33.36	318.82	442.24	74.72	22.47	19.99	2086.93	5823.57	195.08	36.93		664307	F	38	10	7	5	5	6	118	5.5	high	NEG	NEG	0		ABATACEPT S/C	0	0
104	22	F	P	6.17	384.56	1.24	4.7	43.95	8.4	11.71	9.22	18.63	17.78	21.54	8.82	0.03	79.7	59.48	79.73	51.09	19.55	213.71	382.32	46.81	5.95	28.94	800.91	12753	126.83	33.55		1146914	F	24	4	0	0	0	xx	58	3.23	mod	NEG	NEG.	0			0	0
107	37	F	P	3.94	217.64	0.005	4	27.23	3.25	6.01	5.21	6.33	3.21	7.58	1.21	0.03	50.91	55.06	54.31	40.86	25.33	133.92	144	32	4.52	21.42	423.36	6599.78	88.02	12.81		428338	F	38	2	10	10	3	5	6	4.61	mod	NA	NEG.	0		NO RECORD
108	45	F	P	6.77	349.28	4.93	4.55	50.51	5.99	6.55	10.55	12.73	15.23	17.08	5.53	5.41	94.25	85.25	80.66	49.21	47.67	215.02	97.57	53.85	6.13	26.68	1044.25	26553.1	144.92	29.66		870518	F	47	5	12	9	6	6	29	4.8	mod	10.8	POS	2	1,2	TOFACITINIB 5 MG, PRED. 5 OD	0	0
110	35	F	P	8.97	461.03	3.14	8.55	57.82	9.45	19.67	22.07	23.01	19.89	26.16	12.53	6.56	104.43	81.86	81.29	62.76	33.59	237.05	265.4	66.68	6.1	49.4	4801.67	7805.95	160.81	53.38		1078814	F	37	5	0	0	0	x	62	3.28	mod	165	POS.	2		NO RECORD
111	31	F	P	5.7	292.6	0.005	5.09	32.11	4.48	9.16	6.35	17.56	8.51	12.95	3.79	0.03	79.07	65.08	64.77	38.96	14.65	181.66	126.89	29.4	5.44	35.58	1178.78	7479.43	114.83	16.85		no data
113	38	F	P	7.8	455.55	6.93	4.94	50.07	8.05	13.22	12.94	16.6	16.02	16.43	10.7	13.17	88.23	75.28	89.25	64.63	35.64	243.45	431.47	51.53	7.19	39.55	358.18	11040.4	176.77	23.15		1119603	F	40	4	10	12	3	5	35	5.3	high	287	POS	2		ETANERCEPT S/C	0	0
117	38	F	P	6.68	607.49	3.14	4.03	47.84	8.05	8.64	8.22	20.41	8.51	7.58	4.43	0.03	53.39	64.33	65.78	33.6	29.7	211.08	419.41	46.02	4.55	45.81	686.48	16699.5	205.79	9.4		877378	F	38	2	3	0	1	x	19	3.42	mod	545	POS.	2	1,2	HUMIRA S/C, MTX 20 ORAL	1	0
119	37	F	P	9.79	439.12	7.66	6.72	53.57	12.48	22.11	16.35	26.31	23.85	22.22	12.81	7.98	139.03	90.53	105.02	74.34	30.39	339.1	251.88	69.63	8.54	46.34	980.67	11446.8	169.93	31.69		1145252	F	39	3	6	13	8	9	49	6.37	high	613	POS.	2		HCC 400 DAILY	0	1
145	34	F	P	4.28	260.38	0.005	3.55	42.07	3.17	2.7	5.49	9.23	4.27	6.74	1.4	0.03	52.15	41.97	53.22	30.53	9.7	148.31	250.23	30.27	4.35	40.64	466.01	17678.1	113.34	12.31		546560	F	36	9	0	4	2	2	30	3.22	mod	neg	POS	1	8	MTX 15 ORAL82868	1	0
19	23	F	P	8.58	469.26	7.03	7.24	47.84	11.05	13.73	17.21	25.01	21.04	26.16	7.35	9.62	154.52	57.15	107.57	65	31.07	274.89	96.6	58.44	10.43	25.65	2213.8	11921	170.69	33.93		878920	F	25	3	0	0	1	1	62	3.03	low	NEG	POS.	1		HUMIRA INJECTIONS	0	0
28	45	F	P	11.05	596.93	7.58	6.75	60.85	22.5	32.49	18.18	38.02	35.67	35.58	20.7	0.03	131.15	33.1	91.12	79.96	28.11	260.22	234.16	66.01	8.57	40.65	855.07	4998.23	177.98	40.48		1126170	F	47	4	0	2	0	2	25	2.93	low	526	POS	2		MTX 17.5 ORAL, CERTO S/C	1	0
34	53	M	P	20.49	1446.33	27.64	10.38	87.98	29.39	42.55	33.29	98.42	76.79	68.29	23.55	62.83	214.51	79.9	151.32	122.07	86.28	513.36	386.2	124.5	15.57	40.18	1039.46	6328.35	561.31	98.22		762940	M	55	12	1	3	2	2	56	4.14	mod	>200	POS.	2		ACT. IV, MTX 20 ORAL	1	0
168	40	F	P	7.66	658.01	26.72	3.85	50.05	18.27	10.64	13.68	24.61	36.22	30.4	11.23	0.03	96.74	57.24	60.85	59.82	28.11	202.44	251.07	53.2	6.59	34.76	751.69	9624.66	113.01	35.45		1108110	F	42	4	0	6	6	2	x	x	x	NEG	POS	1		ACTEMRA S/C	0	0
170	40	F	P	10.13	583.07	18.9	4.3	51.8	13.59	9.02	14.3	21.72	36.22	55.63	11.99	46.97	102.98	52.65	90.14	58.99	17.65	219.68	670.9	60.48	17.25	38.36	586.33	5023.84	196.59	33.99		no data
5	47	F	P	8.91	738.79	8.19	6.35	64.88	18.62	59.16	23.34	28.3	65.03	31.91	59.45	0.03	61.41	110.49	72.16	76.58	37.72	232.02	635.73	110.46	5.24	55.08	288.58	9602.75	99.8	50.97		794719	F	49	23	8	6	6	6	95	6.3	high	>200	NEG.	1	1,2	MTX 15 ORAL	1	0
6	60	F	P	8.91	588.61	8.19	6.11	59.22	15.57	15.81	14.51	25.5	25.97	28.48	12.59	0.03	101.84	36.56	70.05	49.6	22.04	219.68	1901.35	66.98	5.99	57.62	577.51	9067.9	171.56	30.09		779025	F	62	12	0	0	1	3	83	3.51	mod	454	POS.	2	2	MTX 15 ORAL	1	0
7	57	F	P	10.67	814.27	10.57	6.35	62.96	18.62	11.9	13.37	37.45	46.66	46.16	15.47	0.03	139.01	43.68	97.64	66.5	25.48	318.3	531.24	76.57	7.91	60.7	964.67	9061.25	277.01	59.51		317235	F	58	11	8	3	4	3	120	5.84	high	272	POS.	2		RETUXIMAB IV	0	0
148	43	F	P	8.08	477.97	7.49	4.73	50.58	12.56	2	9.21	20.5	27.02	18.05	9	0.03	101.56	76.03	78.89	50.97	27.13	210.12	153.19	56.2	6.17	31.74	700.11	9704.26	140.37	28.86		429520	F	42	3	10	8	3	5	27	5.57	high	NEG.	Neg	0	5	ACT. S/C	0	0
9	51	F	P	15.32	1650.23	33.17	7.13	61.02	29.39	25.52	23.44	40.64	59.54	57.46	17.92	64.25	163.38	95.82	113.52	88.42	32.08	340.97	285.98	183.5	11.43	34.56	1154.47	6124.19	567.39	69.08		1109081	F	52	4	8	4	7	5	111	6.14	high	484.45	POS	2		ETANERCEPT S/C	0	0
38	30	M	P	9.83	566.44	6.8	5.28	53	13.33	8.69	13.47	25.06	30.05	39.3	10.37	0.03	125.65	31.47	100.26	48.77	13.62	228.23	127.72	60.81	8.36	33.14	1055.74	6597.05	186.56	28.05		1149163	M	32	2	11	0	9	10	X	X	x	X	X	0		MTX 15 ORAL, HUMIRA S/C	1	0
11	52	F	P	7.73	926.61	14.31	3.63	67.88	13.16	2	4.28	216.86	26.85	37.11	18.34	21.67	58.14	40.39	58.62	53.46	11.22	162.46	3172.9	109.26	7.07	39.75	368.7	5285.39	271.9	14.53		844924	F	54	5	7	9	5	5	8	3.8	mod	neg	neg	0		ETANERCEPT, MTX 20 ORAL	1	0
12	53	M	P	244.86	150619	660.46	7.55	54.88	494.43	31.74	13.47	45.67	325.98	338.71	33.74	556.06	48.71	1079.87	84.2	302.46	666.62	4715.98	410.5	1845.07	6.04	36.37	140.26	6849.89	10662.3	80.87		1163952	M	55	3	19	9	5	6	38	6.67	high	NEG	POS.	1	12	ABATACEPT S/C, MTX 20 S/C	1	0
41	44	F	P	8.53	500.06	5.41	4.51	48.47	11.79	8.02	11.32	26.96	24.21	26.15	9	0.03	110.97	26.2	78.12	46.03	8.99	196.65	303.71	45.78	7.3	42.02	897.86	6761.63	150.26	23.24		1134053	F	46	2	0	0	0	x	48	3.09	mod	523	POS.	2		HCC 400 DAILY	0	1
14	64	M	P	21.11	4816.73	112.34	9.44	125.1	63.29	102.48	18.08	559.08	395.93	368.05	83.93	167.99	106.11	176.29	116.48	64.27	87.14	366.16	546.82	291.08	9.53	85.44	758.82	7429.61	460.89	87.07		80670	M	66	24	0	0	1	2	34	2.75	low	NEG	POS.	1	7	ACTEMRA IV	0	0
15	41	F	P	9.29	895.65	14.94	5.52	58.06	16.53	15.81	13.26	135.45	30.59	32.77	10.89	0.03	98.15	41.12	130.52	72.09	38.88	226.34	716.05	78.15	8.59	48.28	867.61	6646.54	214.58	38.16		217290	F	43	7	6	6	3	X	37	4.5	mod	NEG	POS	1		ACTEMRA S/C	0	0
90	57	M	P	10.06	685.83	7.49	6.19	52.14	14.19	14.63	13.26	167.85	42.14	32.77	12.76	0.03	150.12	54.49	89.16	43.02	24.83	248.05	368.95	71.16	10.45	36.97	1815.39	8179.76	165.87	47.95		no data
159	43	F	P	12.39	758.33	17.18	6.54	97.08	16.7	38.93	9.21	57.07	160.17	306.39	10.37	14.5	213.61	51.74	118.51	38.66	31.91	244.29	153.81	193.66	15.32	37.89	2055.48	5338.62	337.24	139.09		876602	F	45	9	2	5	5	3	39	4.4	mod	>200	POS	2		ACT. IV, MTX 20 ORAL	1	0
25	48	F	P	16.02	901.28	20.52	9.1	66.78	26.16	46.1	32.39	48.76	69.99	78.14	24.55	47.2	217.24	67.73	140.92	85.88	37.88	388.46	183.43	114.37	14.22	32.73	1007.96	5405.95	268.25	81.1		58231	F	50	5	0	0	8	X	23	2.68	low	483	POS	2		MTX 15 ORAL/RETUXIMAB IV	1	0
39	40	F	P	8.87	555.37	5.06	5.33	49	16.7	7.68	12.03	48.88	32.93	38.42	10.8	0.03	119.87	29.65	87.92	50.7	46.57	231.08	547.88	60.48	7.91	27.96	1428.89	6453.66	169.43	44.52		771909	F	42	12	2	1	1	x	38	4.06	mod	450	POS.	2		SULFA 500 BD, MTX 15 ORAL	1	0
27	32	F	P	3.19	219.27	0.005	1.2	23.24	3.65	2	0.2	9.56	7	3.71	3.37	0.03	40.48	4.86	37.06	4.51	0.1	84.63	220.84	10.39	4.14	27.07	573.74	2745.27	81.19	0.2		818753	F	34	13	2	3	X	X	120	4.6	mod	502	POS	2		ACTEMRA IV	0	0
49	52	F	P	4.48	245.89	2.12	3.89	28.77	4.54	2	6.47	11.15	8.38	13.46	6.2	0.03	47.95	37.2	57.09	2	6.77	146.67	284.46	12.05	5.45	26.69	423.27	6834.56	109.24	16.53		1096573	F	54	5	11	6	3	8	62	6.55	high	NEG	POS	1		NO RECORD
123	48	F	P	3.42	236.25	0.005	2.2	25.69	3.58	2	4.49	9.23	7.41	8.78	2.21	0.03	30.67	41.29	49.02	2	0.1	127.87	206	23.22	4.26	25.19	418.13	6297.13	87.47	13.71		696845	F	49	5	0	0	0	0	69	2.95	low	50	POS	2	9	ACT. S/C, MTX 10 ORAL	1	0
98	52	M	P	4.6	273.03	0.22	2.94	32.53	5.68	11.26	6.88	13.69	12.16	18.39	10.43	0.03	38.93	58.67	64.23	2	7.6	179.44	337.98	32.37	6.09	54.29	557.22	5342.9	102.73	24.84		no data
31	27	F	P	4.08	359.58	0.005	3.21	29.56	3.88	2	5.51	45.45	8.48	6.19	3.98	0.03	48.77	38.88	54.77	2	0.96	154.93	230.54	28.9	5.65	19.43	415.71	4418.94	114.59	13.56		1125933	F	29	2	0	4	2	3	19	3.04	low	neg	neg	0		ACTEMRA IV	0	0
32	29	F	P	4.43	308.2	1.2	4.3	33.45	5.95	8.24	8.5	32.83	6.55	12.19	4.46	0.03	39.52	31.67	56.86	2	9.93	163.15	411.74	25.7	5.3	40.44	485.12	8697.79	108.65	15.43		no data
33	56	F	P	3.1	199.84	0.005	3.21	32.22	3.78	2	5.86	5.53	5.44	8.78	2.21	0.03	26.62	50.45	50.48	2	13.74	110.9	167.12	17.94	3.9	24.23	501.37	8141.73	84.56	17.33		472833	F	58	6	6	10	4	X	20	4.3	mod	NEG	NEG	0		ACTEMRA S/C, MTX 10 MG. ORAL	1	0
60	71	M	P	4.95	320	1.31	3.84	32.37	4.79	6.18	7.09	25.01	10.39	26.5	5.88	1.19	49.58	41.05	62.7	2	0.1	175.38	288.03	25.7	5.95	22.78	406.94	4122.09	119.96	18.45		no data
37	67	F	P	4.95	323.94	2.06	3.94	31.75	6.27	9.78	8.72	15.37	13.12	17.65	4.93	3.62	49.98	49.97	61.6	2	0.1	217.48	382.55	31.23	6.57	25.33	575.21	5167.93	116.38	20.88		no data
36	43	F	P	4.95	316.06	0.97	4.22	31.29	6.48	19.56	9.33	17.4	13.23	25.09	6.83	0.36	61.89	40.33	65.1	2	8.43	199.56	482.78	34.99	6.62	27.67	765.91	3955.16	112.81	29.55		997057	F	45	6	0	0	0	x	45	3.04	mod	478	POS.	2	9	NO RECORD
118	73	M	P	6.03	1051.73	14.06	3.37	25.53	7.96	2.86	5.36	94.16	16.96	23.85	6.04	19.21	27	72.96	47.53	2	13.41	200.56	532.91	89.02	4.01	7.93	446.65	4885.66	435.79	17.01		89488	M	75	8	3	0	1	x	43	4.04	mod	296.2	POS	2		MTX 20 ORAL	1	0
13	68	F	P	20.64	5217.21	76.23	6.23	72.58	28.4	25.23	12.56	249.12	77.76	113.32	35.78	89.49	67.93	216.38	86.38	6.11	66.5	558.95	274.48	217.93	13.62	20.65	516.14	4533.64	783.48	55.15		no data
67	71	F	P	7.09	609.17	6.72	6.64	42.34	9.03	36.71	11.18	198.36	29.92	44.2	38.8	5.99	83.34	78.06	120.53	35.72	26.35	348.34	792.08	69.31	5.55	31.08	2851.25	8045.53	189.33	59.03		91776	F	72	4	9	4	5	3	20	4.76	mod	489	POS	2	2,3	MTX, 20 S/C, HCC 200 OD, SULFA	1	1
162	66	F	P	3.39	550.67	2.83	3.16	26.18	4.79	2	5.56	310.63	17.64	15.46	4.93	1.7	30.09	32.39	43.19	2	10.92	125.77	160.5	44.93	4.07	24.01	370.54	5995.92	115.19	14.96		1010699	F	66	6	0	6	3	7	18	3.69	mod	NEG	POS	1		ETANERCEPT S/C , MTX 15 ORAL	1	0
42	61	F	P	4.02	242.03	0.005	3.16	28.45	4.28	6.18	4.97	10.34	11.01	16.04	6.28	0.03	34.38	29.27	55.24	2	0.1	154.93	136.29	16.06	5.35	22.37	263.44	3620.87	93.91	16.69		465423	F	63	16	11	12	6	6	41	5.5	mod	NEG	NEG	0	1,2,9,11	MTX 20 S/C, HUMIRA S/C	1	0
99	49	F	P	5.19	302.32	0.005	4.43	35.27	4.54	11.98	7.31	25.01	9.28	7.47	12.92	0.03	43.52	79.03	56.63	2	26.18	256.72	182.5	43.9	4.13	14.02	906.46	10003.3	141.6	15.43		497422	F	48	21	8	0	2	x	93	5.28	high	333	POS.	2		NO RECORD
44	40	F	P	3.36	253.62	0.005	4.2	32.84	4.28	2	6.88	12.37	10.91	13.46	5.73	0.03	58.38	44.9	61.82	2	6.11	119.42	344.12	18.4	3.46	45.92	3685.85	9235.78	92.73	14.18		1150253	F	42	2	0	0	6	2	24	2.5	remission	38	POS.	2	2	MTX. 20 ORAL	1	0
164	65	F	P	9.86	950.06	3.37	5.63	154.19	10.86	36.45	8.5	128.37	13.33	17.51	21.66	0.04	45.53	69.81	112.57	10.32	39.12	488.15	1100.19	81.8	6.62	23.79	402.72	5014.87	344.14	32.47		86910	F	65	5	0	26	9	10	36	5.34	high	368	POS,2880	2	10	NO RHEUMA DRUGS	0	0
101	82	F	P	4.6	302.32	0.07	4.17	31.29	8.19	17.04	8.88	17.83	14.96	16.33	6.2	0.03	60.86	82.43	62.7	2	0.96	200.56	327.58	38.63	6.85	39.99	514.9	3996.84	97.43	15.43		152139	F	84	6	10	8	4	4	65	6.04	high	NEG	NEG	0	1,11	MTX. 7.5 ORAL PRED. 5 OD	1	0
51	34	F	P	8.17	577.74	11.81	5.76	47.3	12.15	23.48	17.96	29.16	30.17	43.02	8.4	21.54	105.96	55.04	91.85	2	16.23	355.84	1785.85	64.4	10.59	37.56	597.31	4337.64	156.78	52.39		843722	F	36	3	12	0	6	X	12	3.6	mod	NEG	POS	1		MTX 15 ORAL, HUMIRA S/X	1	0
131	57	F	P	5.31	1678.2	59.59	3.63	39.44	15.27	6.18	7.52	12.46	690.64	1291.83	13.54	142.92	43.12	67.87	65.32	2	3.62	173.35	487.49	80.05	12.66	23.49	369.04	6405.55	153.74	56.62		687857	F	59	3	10	3	4	4	66	5.2	high	455	POS	2	2,4	ETANERCEPT S/C, MTX 10 ORAL	1	0
52	41	F	P	8.1	498.65	16.68	7.99	40.16	8.47	22.28	20	61.15	33	58.79	5.84	21.35	192.75	114.16	95.12	67.99	16.15	293.2	1781.3	50	14.1	41.35	1324.31	7691.78	155.89	64.21		1016101	F	43	6	5	4	5	X	51	4.5	mod	218	POS	2	2,6	MTX. 20 S/C	1	0
53	53	F	P	4.54	295.31	3.61	5.42	28.25	5.24	2	11.54	27.59	11.03	23.33	3.79	5.21	89.63	97.65	62.49	2	4.87	157.04	966.25	27.56	6.45	30.42	1571.86	11055.6	116.41	25.22		82868	F	54	7	6	9	5	5	101	6.14	high	448	POS	2	1	ETANERCEPT S/C	0	0
136	41	F	P	28.75	4109.24	81.43	9.41	192.05	25.95	163.45	10.86	5675.28	237.22	401.53	139.87	104.35	146.9	426.93	569.29	320.79	169.17	1246.7	11812.5	299.25	67.18	24.67	1529.37	6513.3	3823.51	703.99		1080513	F	45	16	14	3	5	6	52	6.19	high	573	POS.	2		RiTUXIMAB IV, MTX 20 S/C	1	0
56	54	F	P	8.23	516.63	13.61	6.57	38.89	8.53	10.24	19.37	26.22	26.58	44.51	5.96	28.39	148.67	104.3	89.3	2	20.77	269.54	1795.88	52.19	9.07	38.65	1495.6	9894.31	162.62	58.19		562119	F	55	13	1	6	2	x	18	3.7	mod	NEG.	NEG.	0	1,2	NO RECORD
58	30	F	P	5.8	338.14	6.17	4.66	31.83	4.71	3.02	14.54	16.46	13.35	27.95	4.93	14.13	83.88	104.78	63.39	2	8.62	191.26	6127.41	30.85	7.33	23.25	639.77	9038.8	135.29	27.42		no data
76	52	F	P	4.26	269.86	3.93	4.25	24.88	3.72	6.06	13.59	14.21	9.56	25.24	3.67	5.39	55.24	93.83	55.6	2	0.1	172.54	1137.26	28.55	4.68	20.62	412.27	7552.25	91.06	28.34		1040890	F	53	3	16	12	5	6	27	6.36	high	NEG,	POS.	1	14	ETANERCEPT S/C, MTX 20 S/C	1	0
143	70	M	P	3.89	240.4	2.74	3.87	33.01	2.58	2	9.19	10.76	8.25	15.17	2.9	2.54	59.9	78.28	43.96	2	1.77	144.8	303.4	18.12	4.23	21.55	697.07	12813.9	104.89	21.1		590556	M	72	9	0	0	0	0	18	2	low	NEG	13	1	1	ACT. S/C, MTX 20 ORAL	1	0
54	53	F	P	5.83	374.94	5.96	5.07	30.35	5.66	10.91	14.97	64.95	19.06	30.7	3.79	13.05	117.07	97.65	51.34	2	0.89	238.19	236.36	31.5	7.91	17.37	1243.21	6484.51	120.28	34.92		1012881	F	55	6	10	4	5	5	11	4	mod	NEG	POS	1	2	HUMIRA	0	0
63	56	F	P	35.74	5365.13	108.47	8.94	76.76	50.97	67.58	18.4	283.33	324.66	385.78	38.84	104.06	142.21	706.86	92.72	109.59	78.49	1320.86	3380.54	320.69	14.52	27.96	2817.08	8845.93	794.38	124.46		433760	F	58	12	0	0	0	0	89	3.14	low	>200PO	POS	2	7	MTX 15 ORAL, HCC 200 DAILY	1	1
128	58	F	P	5.29	2962.18	6.57	3.91	196.12	6.38	190.85	9.61	74.17	517.67	207.4	161.91	12.23	55.76	106.19	51.82	2	2.14	192.36	1769.04	53.43	5.89	25.74	927.69	8263.8	154.55	233.87		no data
86	69	F	P	27.45	5234.9	39.14	3.63	64.68	23.2	14.19	10.02	41.68	30.15	86.02	10.11	57.04	27.39	499.62	39.34	53.03	43.07	826.34	1407.15	409.7	6.74	14.21	149.23	5047.27	511.05	23.6		112300	F	71	20	0	0	0	0	45	2.6	low	367	POS.	2	2	ETANERCEPT S/C	0	0
66	79	F	P	9.11	2419.9	43.65	6.3	30.65	21.77	18.6	20.8	40.01	88.9	188.3	6.64	47.41	258.17	163.65	155.41	41.52	9.48	310.33	4085.62	129.39	10.79	106.59	5226.21	13370.2	338.37	250.23		37263	F	81	13	9	0	2	X	18	4.14	mod	neg	neg	0	1, 10	HUMIRA S/C	0	0
59	60	F	P	6.94	658.47	8.64	8.33	39.31	18.27	32.56	19.2	33.03	28.12	43.06	8.43	16.49	115.93	111.83	73.27	23.22	5.07	264.15	3027.15	54.05	8.52	36.62	1234.1	6999.33	172.11	44.64		74795	F	62	5	28	6	6	7	56	7.45	high	598	POS.	2	1,2	ACTEMRA IV	0	0
68	56	F	P	4.29	333.83	3.99	5.35	30.65	5.48	2.2	10.95	23.51	14.75	34.68	3.08	1.38	86.06	87.56	55.6	2	6.93	174.75	235.13	26.23	5.73	14.78	3211.48	13665.2	127.43	57.98		853700	F	58	4	8	8	6	3	47	5.1	high	55.9	POS	2	1,3,9	SULFA 1 GRAM BD	0	0
69	62	F	P	6.56	359.74	3.74	6.67	34.17	8.03	12.56	15.67	24.52	19.35	38.33	4.21	8.61	97.64	90.94	61.81	2	0.1	226.24	514.76	38.61	6.79	23.66	2272.92	8717.35	141.23	53.07		no data
70	56	F	P	5.17	333.83	6.17	6.23	39.88	5.96	9.9	14.28	23.17	19.35	39.14	4.33	7.53	113.38	82.2	58.39	2	10.46	202.23	315.49	36.69	7.76	22.92	2938.59	10570.9	138.59	68.2		884696	F	57	7	3	3	0	0	49	4.18	mod	NEG	NEG	0		MTX 20 S/C	1	0
71	30	F	P	4.79	338.14	3.24	6.27	29.46	5.84	4.58	13.07	21.61	14.47	49.55	7.62	7.84	100.15	96.7	61.59	2	14.57	175.85	522.82	23.23	6.24	24.1	4021.94	14226.1	132.01	104.76		494289	F	32	7	0	2	1	0	31	2.8	low	335	POS	2		OFF MEDICATIONS	0	0
135	69	M	P	16.53	850.31	30.74	19.47	60.47	25.47	118.43	63.81	76.62	65.24	100.85	15.45	42.8	264.22	257.86	143.48	90.32	41.69	583.04	1377.28	152.62	17.46	26.47	1772.98	6335.48	274.97	111.57		171088	M	70	14	0	0	0	0	6	1.25	remission	>200	POS	2	2,3,9	NO RHEUMA DRUGS	0	0
Controls
	25	F	C	3.13	376.41	59.9	2.38	25.23	35.05	2	6.06	2.75	2.07	10.81	0.05	78.77	20.95	27.11	27.82	23.18	110.28	131.01	77.37	116.24	2.26	14.98	176.45	9333.07	105.86	12.15
	30	F	C	1.91	125.04	0.005	1.61	16.13	6.5	2	5.87	0.15	2.95	3.04	0.05	7.63	17.36	16.59	46.52	11.38	46.54	78.7	53.92	60.33	2.21	6.65	63.82	5600.68	58.59	11.17
	32	F	C	3.18	196.36	8.09	3.18	50.95	6.84	2	7.72	8.72	5.09	6.46	0.05	28.2	38.57	30.78	62.73	26.29	60.73	102.5	112.82	52.31	3.37	7.09	1209.25	79601.8	95.44	24.04
	32	F	C	2.46	135.55	0.005	2.54	25.81	6.5	2	5.4	0.15	2.82	3.29	0.05	19.58	25.16	22.4	40.25	16.14	30.16	85.18	78.6	46.81	1.85	15.23	282.64	6164.84	65.9	8.76
	38	M	C	5.83	311.45	0.005	4.38	46.25	5.57	10.7	12.2	12.97	22.36	25.64	13.09	0.03	64.62	60.25	81.29	57.88	33.82	222.85	252.87	36.23	6.1	43.78	410.01	10953.4	126.83	19.1
	24	F	C	2.41	156.64	5.25	2.31	23.47	5.65	2	3.81	0.15	3.34	1.19	0.5	15.6	25.77	18.37	43.82	15.35	54.44	85.18	52.51	49.18	2.17	21.99	225.74	5404.59	73.25	9.08
	37	F	C	9.49	557.5	10.5	7.46	59.07	11.94	16.96	20.95	31.37	20.38	35.07	11.69	17.38	172.01	71.33	98.7	95.12	64.09	268.66	296.97	67.05	10.23	59.07	4113.07	27190.7	192.02	46.52
	28	F	C	3.18	199.01	5.04	3.72	39.19	7.97	2	5.3	4.48	6.34	6.74	0.05	18.13	40.41	29.47	63.07	27.06	88.61	104.04	84.66	37.9	3.26	18.83	1515.86	24856.5	93.21	29.48
	21	F	C	1.11	44.27	2.51	1.61	9.7	3.01	2	4.83	1.21	0.89	1.09	0.05	11.15	14.99	10.78	17.87	5.31	78.83	47.73	81.04	27.19	1.28	14.61	57.48	2331.9	29.75	6.29
	38	F	C	2.67	164.56	4.09	2.84	37.96	4.98	2	3.81	1.21	3.08	3.04	0.05	17.38	35.81	24.99	59.97	22.41	58.26	104.04	176.05	29.4	2.43	16.33	564.91	16511	83.57	12.64
	24	F	C	5.91	351.99	0.005	5.3	47.84	7.36	11.96	9.73	15.4	32.02	25.12	9.11	0.03	93.3	48.11	80.04	48.07	26.02	195.15	174.85	42.81	5.74	53.88	1532.77	18628.4	135.11	28.38
	36	F	C	6.17	319.54	0.005	3.35	48.51	5.31	7.6	8.82	10.5	9.7	11.11	5.22	0.03	63.37	57.41	71.74	43.9	26.48	196.49	157.81	39.55	5.71	39	399.49	19226.7	135.86	12.98
	45	F	C	7.37	390	3.56	4.7	48.74	7.88	14.73	10.44	17.8	14.29	15.31	9.69	0.03	84.44	52.42	78.47	64.63	19.09	238.33	241.79	48.4	7.44	44.89	621.06	15404.9	138.13	22.26
	34	F	C	3.77	220.3	0.005	3.24	26.38	3.41	2	5.68	4.78	1.46	3.54	0.05	0.03	39.8	55.06	40.25	30.92	37.01	122.17	264.58	32.85	3.34	35.07	658.23	8464.99	95.44	12.64
	31	F	C	5.57	333.05	0.39	4.55	42.07	6.33	6.01	9.22	9.99	8.95	10.81	3.79	0.03	70.89	47.01	76.88	49.58	54.89	178.94	151.72	38.73	4.55	47.11	991.67	29440.2	126.08	24.04
	38	F	C	3.09	180.44	7.98	3.45	38.7	5.74	2	5.21	0.96	6.06	4.83	0.05	31.43	36.73	27.79	69.44	28.22	142.78	104.04	138.34	51.53	2.92	16.75	847.86	26470.1	96.92	24.4
	37	F	C	3.35	193.7	7.66	3.04	47.84	5.99	2	4.36	2.03	2.82	3.79	0.05	20.05	41.95	28.8	66.79	24.74	54.66	105.58	304.85	43.21	3.07	11.34	1059.57	39789.9	100.65	22.26
	34	F	C	7.46	430.91	3.98	4.84	54.64	8.23	12.72	10.65	14.44	15.39	15.15	9.11	0.03	88.55	52.68	90.15	55.99	36.1	234.48	121.45	49.97	6.8	25.05	385.44	17385.4	135.86	22.26
	24	F	C	12.23	643.75	13.02	8.86	68.55	16.77	25.03	25.12	36.33	36.21	30.74	14.47	32.62	201.32	73.06	124.3	88.46	38.38	413.24	405.71	80.47	11.84	64.36	1554.31	14506.3	217.29	45.74
	45	F	C	4.3	266	10.66	3.83	63.76	7.74	2	3.18	13.79	12.45	18.46	1.68	31.6	71.56	6.09	61.96	9.52	163.05	80.34	47.54	44.06	2.99	24.15	1892.48	22784.7	102.58	91.7
	55	M	C	6.64	9375.52	248.03	3.38	25.56	109.53	110.69	4.47	10.97	236.49	54.95	111.08	121.59	76.82	25.12	60.85	34.05	12.5	151.54	331.47	133.65	4.16	33.46	539.55	10454.5	335.77	50.54
	38	F	C	4.23	219.27	10.93	2.17	45.05	9.08	2	0.2	3.42	8.83	5.53	0.77	36.07	37.85	4.86	47.64	5.25	153.93	72.75	43.75	50.18	2.51	15.59	748.64	14876.4	99.8	32.14
	40	F	C	3.63	202.78	7.41	2.02	47.04	7.24	2	0.2	2.09	8.52	6.64	0.95	0.03	32.38	2.75	56.09	4.51	72.44	65.07	115.79	67.95	2.4	12.89	744.06	17709	88.06	40.06
	45	F	C	14.71	3150.21	172.16	2.51	41.53	118.72	64.71	1.17	1506.79	345.25	476.47	5.73	65.64	40.21	100.46	37.71	41.92	389.95	384.9	119.88	353.14	2.93	35.4	699.35	14352.1	579.55	91.93
	63	F	C	10.4	613.57	11.73	5.95	51.97	16.44	16.4	14.82	29.77	40.65	47.5	14.03	0.03	139.59	56.32	103.8	63.44	31.74	264.89	319.77	74.98	9.73	51.7	1020.61	6659.78	174.42	58.41
	57	F	C	12.78	56.26	0.005	0.07	8.57	2.46	2	4.75	9.24	15.38	24.26	9.18	0.03	13.09	29.29	25.75	6	0.11	30.56	177.62	13.77	3.87	37.89	0.94	837.77	28.22	6.22
	43	F	C	4.79	285.24	17.45	2.74	42.84	10.6	2	3.09	5.2	13.9	15.41	1.05	55.29	45.78	11.07	37.06	10.03	50.6	82.49	21.87	48.16	2.83	10.24	1216.12	17314	113.01	55.33
	44	F	C	3.63	191.77	8.72	1.67	44.5	9.41	2	0.2	7.96	2.73	6.27	1.68	23.18	34.72	6.09	57.5	2.1	68.7	62.85	162.13	45.43	2.51	14.72	770.03	14352.1	88.75	17.38
	31	M	C	12.05	624.67	17.45	5.84	61.18	16.18	22.02	18.29	39.04	56.62	92.93	26.23	32.28	173.15	57.24	141.78	66.78	48.08	260.22	290.04	71.8	12.31	53.66	524.49	7509.95	186.56	83.16
	52	F	C	7.7	483.49	6.27	7.31	53.86	14.53	2	8.91	28.53	30.05	46.39	38.39	0.03	138.42	54.86	87.43	40.83	51.27	191.82	159.2	62.76	6.54	29.63	1561.26	10863.4	162.31	74.5
	50	M	C	3.71	180.77	0.51	0.99	18.57	4.13	2	0.85	2.7	9.91	5.53	4.86	0.03	22.94	24.75	41.83	43.84	19.76	69.47	212.2	29.57	3.19	36.45	61.23	3581.15	70.94	7.26
	40	F	C	3.56	224.77	8.9	3.52	44.69	6.91	2	47.14	7.53	6.85	3.36	0.21	0.03	52.2	9.47	52.93	3.54	49.59	73.84	159.51	29.93	1.65	24.71	1542.75	15063.1	93.58	28.86
	63	M	C	8.15	362.23	6.45	5.41	35.13	16.09	34.5	18.29	21.72	23.34	15.01	21.03	0.03	50.59	44.23	60.02	87.86	11.7	207.24	397.9	97.1	4.28	40.1	165.71	3349.19	116.5	20.28
	41	F	C	0.91	19.61	0.99	0.07	10.59	3.01	2	0.2	0.15	5.24	0.8	0.05	0.03	3.43	2.7	8	2	27.62	1.5	24.86	15	0.41	17.81	54.95	1497.96	17.93	0.25
	58	M	C	4	200.03	0.005	1.5	27.57	5.43	2	0.45	4.05	6.85	4.79	7.97	0.03	22.18	39.85	44.61	37.03	12.82	66.17	232.65	26.99	3.25	21.55	114.96	6884.9	83.25	7.6
	42	F	C	4.04	293.49	16.37	2.42	43.21	12.73	2	1.17	3.74	6.41	12.82	2.57	40.03	41.01	11.97	191.67	14.14	90.23	82.49	143.75	83.18	2.58	24.45	1320.29	14820.8	88.06	38.16
	45	F	C	5.77	301.73	10.66	4.51	66.62	10.26	2	4.75	12.16	11.17	10.85	1.5	37.53	82.11	11.43	71.11	64.83	98.31	93.14	35.17	80.35	3.19	38.24	3493.41	23328.5	117.9	27.24
	32	F	C	2.81	142.2	6.19	0.62	27.79	6.99	2	0.23	0.5	4.1	4.43	0.4	0.03	30.83	3.1	52.35	4.27	51.44	40.09	29.62	54.87	3.87	18.79	47.08	5488.05	68.22	23.04
	46	F	C	0.57	58.15	0.005	0.07	4.17	0.04	2	1.47	0.15	0.07	0.8	0.05	0.03	0.31	10.41	14.66	2	0.1	19	234.86	1.05	1.46	16.51	1.62	2144.87	27.23	0.25
	50	F	C	3.62	274.97	1.95	1.93	28.93	3.28	5.3	5.36	8.91	8.09	22.47	5.17	0.03	54.68	28.79	67.89	2	8.6	103.38	640.96	19.75	7.79	30.26	172.41	5888.29	95.67	28.71
	54	M	C	3.33	213.21	0.27	2.09	24.2	2.99	2	4.45	6.89	7.22	11.5	4.7	0.03	40.72	89.48	55	2	3.78	110.9	419.04	26.52	5.55	34.83	311.6	4571.59	90.39	14.8
	27	F	C	1.2	102.18	1.71	1.01	23.03	5.9	2	1.99	0.92	0.86	0.8	0.05	9.95	11.76	5.91	39.19	2	95.73	31.68	104.85	15.1	1.88	12.44	231.52	7609.01	39.17	7.84
	29	F	C	1.51	117.01	2.89	1.12	28.45	4.59	2	4.07	2.39	1.84	0.82	0.05	0.03	23.37	12.07	40.27	2	26.85	46.15	75.1	26.11	2.14	13.25	680.37	52147.5	55.88	11.11
	56	F	C	2.79	197.93	2	1.65	17.42	1.87	7.02	6.37	19.47	17.98	97.54	9.18	0.03	125.06	37.92	124.35	2	43.93	73.73	572.02	19.75	17.49	35.12	134.94	4540.2	74.71	113.64
	63	M	C	1.78	74.58	1.25	2.39	12.68	7.19	2	6.57	14.95	6.64	23.23	15.17	6.43	21.48	50.45	48.52	2	41.11	91.43	1837.89	4.74	3.37	37.88	295.38	2594.58	39.17	17.17
	69	F	C	2.99	234.32	0.005	2.36	28.45	3.48	2	5.16	6.36	6.64	7.47	10.43	0.03	26.81	42.98	51.45	2	7.93	120.48	1480.39	14.11	4.43	29.69	197.08	7950.28	85.72	11.11
	44	F	C	0.18	80.08	0.005	0.07	1.46	1	2	1.65	8.05	2.15	0.8	0.05	0.04	0.31	2.7	8.63	2	0.1	5.13	249.69	1.05	0.4	5.63	19.13	1051.96	6.19	0.28
	74	M	C	3.5	222.79	0.005	3.18	26.02	3.58	2	7.47	10.51	8.38	15.61	4.46	0.03	45.53	34.79	58.46	2	0.1	127.87	283.04	14.11	5.3	26.94	658.65	4583.86	88.06	15.74
	66	F	C	0.23	4.02	0.005	0.07	0.8	0.2	2	1.37	0.15	0.07	0.8	0.05	0.03	0.3	17.3	8	2	0.1	1.5	484.9	1.05	0.46	13.25	9.13	903.9	7.64	0.25
	68	F	C	5.37	339.74	5.09	4.07	34.97	5	11.62	7.84	19.47	18.43	43.02	12.3	5.99	93.62	68.11	88.28	2	29.5	154.93	689.99	37.91	12.09	34.76	287.15	8360.42	88.06	64.08
	57	F	C	3.5	215.12	0.005	3.1	24.04	5.52	2	8.11	8.75	7.79	12.33	4.62	0.03	31.06	34.07	41.61	2	0.1	147.7	616.14	19.75	4.51	27.88	285.09	4849.23	70.69	12.78
	56	F	C	1.81	135.65	4.1	0.75	7.14	1.16	2	3.14	20.77	20.51	133.63	6.2	0.03	220.63	42.74	162.14	2	87.25	46.15	1089.9	1.08	28.95	60.67	193.95	1832.36	47.47	145.06
	55	F	C	0.34	29.17	0.005	0.07	1.81	0.05	2	1.19	0.15	0.07	0.8	0.05	0.03	0.3	23.04	15.54	2	0.1	6.63	296.57	1.05	1.32	12.03	4.73	1492.33	14.65	0.25
	43	F	C	1.51	80.08	0.005	0.08	13.07	0.48	2	1.77	0.45	0.49	0.8	1.39	0.03	5.54	10.17	22.57	2	0.1	41.4	217.57	1.05	2.14	15.45	24.43	4114.52	50.26	0.25
	50	F	C	2.77	178.94	1.03	1.93	23.87	3.19	2	3.8	7.51	8.28	9.32	3.58	4.08	39.52	19.69	69.36	2	90.58	116.23	291.59	25.3	4.75	26.43	435.4	2291.47	59.28	16.22
	34	F	C	2.96	203.65	1.6	2.47	18.33	4.03	2	4.31	7.04	8.09	7.34	2.29	4.43	43.12	23.04	61.82	2	24.52	111.97	268.06	17.94	4.96	28.79	529.39	9998.54	79.92	16.85
	64	F	C	3.64	230.47	1.08	3.26	57.78	3.43	22.3	6.83	22.09	24.65	54.25	15.24	0.03	61.06	49.97	67.25	2	0.63	126.82	447.74	21.94	6.24	36.2	271.03	6623.69	93.91	43.17
	59	F	C	6.3	398.94	7.87	5.82	34.32	5.84	8.88	14.11	19.51	17.61	25.24	5.05	15.97	107.44	93.35	76.89	2	8.09	217.52	1177.53	31.5	7.74	22.76	1267.19	11111.1	150.54	34.35
	62	F	C	2.53	145.48	0.01	1.33	17.45	0.33	2	4.5	7.34	2.05	7.37	0.94	0.03	28.09	73.83	35.89	2	0.1	67.57	1937.64	8.85	3.76	24.65	176.59	8299.96	83.63	8.87
	59	F	C	4.14	257.21	4.51	2.98	32.57	2.8	2	8.61	11.28	8.25	13.38	2.43	10.67	56.53	78.28	48.43	2	0.1	155.93	1122.65	27.89	5.26	19.04	378.26	13757.5	117.05	18.82
	53	F	C	1.11	87.19	0.005	1.37	4.55	0.24	2	3.34	61.4	2.7	5.25	0.05	0.03	15.43	101.94	24.13	2	0.1	34.47	949.03	1.05	2.51	18.87	236.44	3519.43	45.72	4.69
	51	F	C	0.97	61.46	10.77	7.45	62.01	0.04	96.3	8.53	43.37	12.52	207.13	3.91	5.73	306.06	71.84	152.62	14.72	37.69	21.02	1676.61	497.39	33.85	35.23	214.93	935.98	28.7	191.24
	48	F	C	0.03	6.82	0.005	0.07	0.84	0.04	2	0.77	6.17	0.07	1.02	0.6	0.03	1.43	47.76	11.39	2	0.1	1.6	1557.49	1.05	1.99	15.23	0.9	695.84	10.23	1.26
	30	F	C	0.97	79.24	3.42	1.08	7.57	1.2	2	3.41	98.93	7.23	3.36	0.05	7.84	12.44	14.36	27.74	2	35.71	34.47	186.91	29.54	1.12	2.36	348.05	2857.43	29.23	11.74
	58	F	C	1.25	45.76	0.005	0.32	1.48	0.04	2	2.73	0.16	0.07	1.87	0.49	0.03	7.55	51.96	15.54	2	0.1	19.78	840.06	1.05	1.83	9.77	0.9	2037.5	29.23	1.87
	62	M	C	1.48	69.35	0.005	0.51	6.32	0.04	2	3.19	1.78	0.07	2.02	1.1	0.03	11.81	56.12	18.33	2	0.1	44.05	852.09	1.71	2.22	17.42	128.42	3468.72	45.15	3.85
	29	F	C	2.27	141.42	3.61	2.87	23.78	2.24	2	6.41	57.51	4.53	2.76	0.06	3.37	35.48	29.19	53.96	2	122.57	69.89	75.88	53.43	2.33	3.13	2570.99	11333.8	70.85	21.1
	58	F	C	5.54	342.45	6.03	5.42	34.46	6.57	14.19	16.46	18.52	15.03	27.18	5.72	16.1	88.8	108.07	51.82	2	0.1	230.59	333.39	47.49	6.35	16.39	950.66	12154.2	111.91	36.26
	61	F	C	6.3	412.09	6.77	5.82	45.54	11.74	10.91	16.54	24.18	17.61	30.11	4.45	18.27	99.31	101.94	77.31	2	5.89	252.27	6167.66	59.62	8.28	28.07	1389.67	8637.48	144.55	36.07
	65	F	C	1.6	103.14	0.005	1.26	7.16	0.05	2	4.5	5.97	1.04	2.16	0.99	0.03	14.56	51.96	22.26	2	0.1	52.35	1064.44	10.33	2.22	11.72	247.13	2912.23	47.99	4.97
	83	F	C	3.01	147.52	0.99	2.39	8.78	2.07	2	6.49	7.93	1.95	11.1	4.63	0.03	37.43	108.07	34.26	2	3.28	76.84	1874.32	14.63	5.42	16.75	851.08	10774.5	87.95	20.21
	85	F	C	5.13	314.52	17.6	3.91	34.61	4.24	4.58	14.45	15.92	12.25	55.11	6.27	9.95	149.25	100.99	90.11	2.7	34.85	164.8	3326.41	26.23	17.87	42.23	462.27	9511.72	361.65	69.26
	56	F	C	5.76	353.25	6.1	5.14	31.54	6.08	14.51	12.99	20.5	19.21	26.4	5.05	15.84	108.28	116.49	72.62	2	0.1	218.61	711	39.89	8.12	22.65	1458.97	9200.57	120.93	30.95
	63	F	C	0.07	20.42	0.005	0.07	0.8	0.04	2	1.05	0.81	0.07	0.8	0.05	0.03	2.4	28.06	10.17	2	22.18	1.5	547.09	1.05	0.79	12.87	0.9	1486.03	10.23	0.39
	51	F	C	4.36	255.1	2.02	1.47	30.05	2.13	2	7.3	5.88	5.73	16.26	3.49	2.32	34.03	72.33	49.65	2	0.1	94.06	1848.13	11.06	49.23	36.41	88	11621.7	103.62	23.78
	32	F	C	2.27	161.78	3.87	1.83	33.88	2.41	2	5.93	3.9	2.05	3.36	0.05	11.24	25.99	34.79	41.93	2	64.17	64.08	531.57	14.28	2.65	9.15	951.62	41028.8	83.01	28.16
	53	M	C	3.35	204.99	2.02	2.35	29.46	1.85	2	6.17	7.34	4.06	7.53	6.27	3.56	35.24	70.34	29.49	2	0.1	113.37	1299.2	10.69	3.85	21.72	387.15	14993	92.3	13.54
	50	F	C	2.36	169.96	0.005	1.12	17.45	0.73	2	4.19	3.72	0.07	2.76	0.22	0.03	21.86	49.86	32.6	2	0.1	76.84	652.18	3.42	3.27	14.75	95.22	11141.9	71.45	5.84
[truncated: 10 more columns]
